# Supplementary material for: Differences in neural responses to ipsilateral stimuli in wide-view fields between face- and house-selective areas
Source: PLoS One. 2018 Feb 16;13(2):e0192532. doi: 10.1371/journal.pone.0192532 (PMC5815592; doi:10.1371/journal.pone.0192532)
Supplement: S2 File — (XLSX) [file pone.0192532.s002.xlsx]

## Sheet: Sheet1
		FFA		cont		ipsi				OFA	cont		ipsi				PPA	cont		ipsi				TOS	cont		ipsi				V1	cont		ipsi
				deg 16	deg32	deg 16	deg32				deg 16	deg32	deg 16	deg32				deg 16	deg32	deg 16	deg32				deg 16	deg32	deg 16	deg32				deg 16	deg32	deg 16	deg32
1	Face	L hemisphere	sub1	1.02	0.45	0.93	-0.18				3.5	2.76	1.14	0.67				0.45	-0.15	0.3	-0.08				1.06	0.39	-0.44	-0.37				0.56	0.56	-0.89	-0.25
7	Face	L hemisphere	sub2	1.16	1.1	0.71	0.36				1.52	1.58	0.9	0.7				0.46	1.17	-0.69	-0.77				0.61	0.96	-0.51	-0.49				1.22	0.69	-0.02	-0.79
3	Face	L hemisphere	sub3	1.2	1.2	0.89	0.54				0.76	0.78	0.75	0.39				-0.24	-0.06	-0.24	-0.6				-0.17	0.13	0.01	-0.54				1.19	0.99	0.65	-0.74
4	Face	L hemisphere	sub4	0.31	0.36	0.14	-0.07				0.21	0.1	0.1	0.2				-0.14	-0.41	-1.09	-0.4				-0.28	-0.67	-0.78	-0.35				0.71	0.12	-0.7	-0.71
5	Face	L hemisphere	sub5	0.57	1.85	0.79	1.21				1.25	1.64	1.19	0.85				0.22	0.43	-0.07	-0.28				0.24	0.12	0.2	-0.57				1.24	0.15	-0.56	-0.44
6	Face	L hemisphere	sub6	1.98	1.54	1.08	1.35				0.23	0.3	0.6	0.52				-0.1	0.09	-0.08	0.43				0.1	-0.22	0.09	-0.05				1.24	0.64	-0.31	-0.67
2	Face	L hemisphere	sub7	2.03	1.3	1.21	1.12				0.58	0.64	0.3	0.25				-0.21	-0.07	-0.18	0.29				0.16	-0.2	0.05	-0.04				1.23	1.11	0.71	-0.18
8	Face	R hemisphere	sub1	1.72	1.56	1.15	1.52				1.91	0.98	0.72	1.38				1.05	0.87	-0.28	-0.08				0.47	0.21	0.06	0.12				1.34	0.71	-0.21	-0.04
14	Face	R hemisphere	sub2	0.98	0.35	1.05	0.96				1.38	0.71	1.22	0.72				0.5	-0.47	0.5	0.52				-0.12	-0.27	0.39	0.71				1.38	1.06	0.47	0.13
10	Face	R hemisphere	sub3	1.66	0.9	0.92	0.52				1.93	1.01	0.74	0.73				-0.14	0	-0.11	-0.14				0.46	0.1	0.06	0.23				1.36	0.31	0.73	-0.73
11	Face	R hemisphere	sub4	1.22	0.84	1.51	0.74				1.68	0.63	0.99	0.15				-0.72	-0.49	-0.66	-0.87				-0.36	-0.22	-0.57	-0.89				0.53	0.3	-1.16	-0.42
12	Face	R hemisphere	sub5	1.67	1.52	0.72	1.43				1.49	1.04	1.42	1.42				0.12	-0.17	-0.67	-0.17				0.83	0.25	-0.31	0.39				1.38	0.74	0.81	0.17
13	Face	R hemisphere	sub6	2.2	1.69	1.44	0.74				2.19	1.69	1.13	0.53				1.53	1.01	0.19	-0.4				1.28	0.61	-0.01	-0.5				0.65	0.8	0.23	0.35
9	Face	R hemisphere	sub7	2.09	1.65	1.26	0.46				1.21	0.98	0.8	0.42				0.83	0.86	-0.03	-0.03				1.18	0.63	-0.01	-0.4				1	0.92	-0.21	-0.56
15	House	L hemisphere	sub1	-0.09	0.66	0.48	0.14				2.32	2.12	1.19	1.21				0.68	0.98	0.72	0.21				0.98	1.32	0.55	0.46				0.82	0.86	-0.44	0.19
21	House	L hemisphere	sub2	0.67	0.37	1.03	0.35				0.92	1.15	0.05	0.52				0.57	0.58	0.48	0.4				0.39	0.41	-0.05	-0.06				1.37	0.89	-0.07	0.11
17	House	L hemisphere	sub3	0.36	0.5	-0.11	0.23				1.19	0.5	0.41	0.44				0.11	0.2	0.15	0.3				0.44	-0.02	-0.26	0.06				1.17	0.86	0.45	0.27
18	House	L hemisphere	sub4	0.24	0.59	0	-0.19				0.57	0.22	0.19	0				0.43	0.18	-0.28	0.2				1.02	-0.35	0.47	0.19				1.11	0.43	0.13	-1
19	House	L hemisphere	sub5	0.31	0.38	0.95	1.14				0.72	0.29	1.53	1.21				1.33	0.26	0.96	-0.04				1.36	0.35	0.82	-0.47				1.45	0.73	-0.52	-0.38
20	House	L hemisphere	sub6	1.22	0.72	0.31	0.72				0.03	-0.42	0.12	-0.24				0.91	0.43	0.47	0.41				0.91	0.72	0.58	0.21				1.42	1.29	-0.33	-0.04
16	House	L hemisphere	sub7	1.25	0.96	0.48	0.82				0.27	-0.35	0.22	-0.02				0.69	0.45	0.05	0.07				1.01	0.67	0.71	0.21				1.32	1.1	0.1	-0.25
22	House	R hemisphere	sub1	1.23	0.88	1.14	0.92				1.4	0.41	0.56	0.24				2.1	1.68	-0.22	0.24				1.39	0.9	0.18	0.84				1.72	0.84	-0.43	0.14
28	House	R hemisphere	sub2	0.69	0.6	-0.24	0.52				1.06	0.62	-0.12	0.31				1.09	0.15	0.27	0.45				0.35	0.14	-0.04	0.06				1.1	1.04	-0.39	-0.23
24	House	R hemisphere	sub3	0.28	0.44	0.45	0.5				1.13	0.94	0.27	0.22				0.81	0.27	0.21	0				0.2	0.19	0.12	-0.1				0.96	0.46	0.22	-0.41
25	House	R hemisphere	sub4	1.58	0.73	0.57	-0.05				1.14	0.94	0.27	0.23				0.91	0.16	-0.19	-0.86				-0.1	0.59	-0.87	-1.11				1.38	0.89	-0.16	-0.06
26	House	R hemisphere	sub5	1.23	1.14	0.69	0.48				1.18	1.1	0.53	0.41				0.99	0.07	0.31	0.34				1.77	0.78	0.52	0.08				1.46	0.94	0.72	0.36
27	House	R hemisphere	sub6	1.03	1.16	0.47	0.85				1.18	1.03	0.37	0.27				2.06	1.49	0.01	0.67				1.59	0.77	0.06	0.51				1.04	0.68	0.11	0.55
23	House	R hemisphere	sub7	1	1.1	0.57	0.89				0.94	0.73	0.46	0.38				0.47	0.81	0.42	0.25				1.35	0.68	0.04	0.34				1.5	1.32	0.34	0.12
