# Supplementary material for: Differences in neural responses to ipsilateral stimuli in wide-view fields between face- and house-selective areas
Source: PLoS One. 2018 Feb 16;13(2):e0192532. doi: 10.1371/journal.pone.0192532 (PMC5815592; doi:10.1371/journal.pone.0192532)
Supplement: S3 File — (XLSX) [file pone.0192532.s003.xlsx]

## Sheet: Sheet1
	FFA	Face con.vs ipsi		House con.vs ipsi				OFA	Face con.vs ipsi			House con.vs ipsi				PPA	Face con.vs ipsi		House con.vs ipsi				TOS	Face con.vs ipsi		House con.vs ipsi
		16	32	16	32				16	32		16	32				16	32	16	32				16	32	16	32
L hemisphere	sub1	0.713	0.736	0.764	0.734				0.84	0.815		0.843	0.792				0.822	0.806	0.783	0.763				0.728	0.751	0.746	0.732
L hemisphere	sub2	0.711	0.815	0.892	0.745				0.868	0.883		0.898	0.773				0.93	0.874	0.913	0.703				0.776	0.934	0.715	0.663
L hemisphere	sub3	0.756	0.702	0.697	0.683				0.771	0.82		0.781	0.767				0.716	0.84	0.839	0.759				0.697	0.777	0.844	0.871
L hemisphere	sub4	0.726	0.754	0.674	0.767				0.826	0.604		0.753	0.629				0.704	0.65	0.711	0.627				0.76	0.727	0.673	0.723
L hemisphere	sub5	0.751	0.741	0.784	0.699				0.787	0.739		0.747	0.715				0.969	0.954	0.95	0.961				0.797	0.894	0.694	0.731
L hemisphere	sub6	0.721	0.705	0.817	0.627				0.755	0.758		0.833	0.693				0.923	0.731	0.882	0.816				0.793	0.709	0.795	0.746
L hemisphere	sub7	0.741	0.768	0.676	0.707				0.831	0.739		0.732	0.682				0.842	0.807	0.838	0.869				0.764	0.627	0.831	0.794
R hemisphere	sub1	0.756	0.745	0.765	0.679				0.754	0.744		0.724	0.787				0.756	0.824	0.798	0.764				0.832	0.819	0.821	0.773
R hemisphere	sub2	0.718	0.763	0.825	0.528				0.773	0.656		0.768	0.766				0.719	0.895	0.863	0.781				0.866	0.924	0.955	0.899
R hemisphere	sub3	0.618	0.717	0.571	0.722				0.705	0.663		0.713	0.76				0.797	0.81	0.828	0.719				0.78	0.816	0.829	0.654
R hemisphere	sub4	0.774	0.626	0.615	0.699				0.762	0.758		0.707	0.698				0.77	0.644	0.773	0.629				0.802	0.653	0.812	0.633
R hemisphere	sub5	0.863	0.828	0.666	0.704				0.676	0.729		0.704	0.693				0.873	0.782	0.786	0.701				0.76	0.749	0.747	0.758
R hemisphere	sub6	0.853	0.759	0.831	0.819				0.796	0.891		0.779	0.756				0.855	0.959	0.936	0.877				0.953	0.998	0.938	0.867
R hemisphere	sub7	0.635	0.622	0.675	0.668				0.626	0.741		0.589	0.798				0.661	0.681	0.764	0.744				0.699	0.719	0.733	0.692
																			#DIV/0!					#DIV/0!		#DIV/0!
